# Supplementary material for: Characterizing the Influence of a Heterotrophic Bicosoecid Flagellate Pseudobodo sp. on the Dinoflagellate Gambierdiscus balechii
Source: Toxins (Basel). 2023 Nov 14;15(11):657. doi: 10.3390/toxins15110657 (PMC10674679; doi:10.3390/toxins15110657)
Supplement: Supplementary file 1 [file toxins-15-00657-s001.zip]

Archive with 1 entries (1 files):
- toxins-2680644-supplementary.pdf
